# Supplementary material for: Myeloperoxidase Alters Lung Cancer Cell Function to Benefit Their Survival
Source: Antioxidants (Basel). 2023 Aug 9;12(8):1587. doi: 10.3390/antiox12081587 (PMC10451743; doi:10.3390/antiox12081587)
Supplement: Supplementary file 1 [file antioxidants-12-01587-s001.zip]

Archive with 1 entries (1 files):
- antioxidants-2417406-supplementary.pdf
